# Supplementary material for: Skeletal muscle ex vivo mitochondrial respiration parallels decline in vivo oxidative capacity, cardiorespiratory fitness, and muscle strength: The Baltimore Longitudinal Study of Aging
Source: Aging Cell. 2018 Jan 21;17(2):e12725. doi: 10.1111/acel.12725 (PMC5847858; doi:10.1111/acel.12725)
Supplement: Supplementary file 3 [file ACEL-17-e12725-s003.xlsx]

## Sheet: Sheet1
Supplemental Table S3, related to Figure 3B. A list of the top 50 genes significantly impacted in 'middle-aged and old' versus 'young' skeletal muscle.
		(zratio)					(zratio)
ACCESSION	SYMBOL	MA-Y	O-Y		ACCESSION	SYMBOL	MA-Y	O-Y
NM_001002.3	RPLP0	13.9522	16.8938		NM_002493.3	NDUFB6	-4.88781	-5.84186
NM_001927.3	DES	12.8805	14.1701		NM_018473.2	THEM2	-4.178	-5.65415
NM_001404.4	EEF1G	12.1101	13.8893		NM_152132.1	PSMA3	-4.26953	-5.61537
XM_208281.7	LOC285053	12.0043	13.8108		NM_016098.1	BRP44L	-5.40407	-5.5751
NM_001976.2	ENO3	11.711	13.6877		NM_032273.2	TMEM126A	-4.45001	-5.49395
XM_001713809.1	LOC100132394	13.2449	12.9272		NM_032231.4	FAM96A	-4.14021	-5.39294
XM_944816.1	LOC440927	10.6221	12.4625		NM_001014812.1	FAM96A	-4.29016	-5.31851
NR_003287.1	LOC100008589	13.0263	12.4222		NM_001012985.1	C1orf31	-3.8818	-5.26042
NM_000558.3	HBA1	11.5081	12.2849		NM_006759.3	UGP2	-4.9942	-5.25759
NM_184041.1	ALDOA	12.1573	12.2367		XM_001131246.2	LOC729769	-4.98053	-5.24956
NM_014424.3	HSPB7	10.527	12.0544		NM_014018.2	MRPS28	-3.83682	-5.23865
NM_002952.3	RPS2	9.85186	11.9933		NM_006002.3	UCHL3	-4.18618	-5.21866
XM_942424.2	LOC440589	9.54924	11.9741		NM_138787.2	C11orf74	-4.35058	-5.17737
XR_038693.1	LOC286444	9.99345	11.9268		NM_006519.1	DYNLT1	-4.83587	-5.1585
XR_019565.2	LOC646294	9.2741	11.6219		NM_004708.2	PDCD5	-4.82928	-5.12446
XM_942424.2	LOC440589	8.9544	11.4782		NM_014165.1	C6orf66	-4.31692	-5.0873
XR_000900.1	LOC390354	9.87243	11.3921		NM_014165.1	C6orf66	-4.54478	-5.062
XM_938382.2	LOC347544	9.67155	11.1522		NM_000067.1	CA2	-5.00022	-5.05695
XM_001713810.1	LOC100134364	11.4914	11.0864		NM_006004.1	UQCRH	-3.68578	-5.03401
XR_038750.1	LOC148430	9.17714	10.8455		NM_018465.2	C9orf46	-3.99535	-4.98178
NM_018955.2	UBB	9.22111	10.6999		NM_001001660.2	LYRM5	-4.0738	-4.94391
NM_000146.3	FTL	8.89936	10.488		NM_016071.2	MRPS33	-3.01228	-4.92277
NM_000365.4	TPI1	9.39962	10.4209		NM_032490.4	C14orf142	-4.05584	-4.85469
NM_000146.3	FTL	8.39767	10.4012		NM_020189.4	ENY2	-4.09879	-4.81397
XM_001724542.1	LOC100133565	10.0304	9.9592		NM_014168.2	METTL5	-3.3004	-4.77929
XM_001720379.1	LOC100130562	8.36137	9.91817		XM_001132317.1	LOC401397	-3.36861	-4.76317
XR_019588.1	LOC441775	7.49245	9.63699		NM_003642.2	HAT1	-5.16112	-4.73806
NM_001013.3	RPS9	7.87244	9.42259		XM_001718184.1	LOC100133477	-3.67427	-4.7094
XR_038426.1	LOC729926	8.64986	9.34999		NM_002106.3	H2AFZ	-4.32917	-4.68343
NM_201539.1	NDRG2	8.78158	9.04887		NM_138436.2	C8orf40	-4.56569	-4.63445
NM_032378.2	EEF1D	7.38346	8.96777		XM_001134012.2	FABP5L2	-4.72601	-4.57541
NM_000156.4	GAMT	8.36387	8.96469		NM_000067.1	CA2	-4.08769	-4.55633
NM_001402.5	EEF1A1	5.91815	8.87768		NM_003859.1	DPM1	-4.41614	-4.53137
XM_945799.3	LOC389342	7.90619	8.83706		NM_001033503.1	SAR1B	-4.668	-4.52543
XM_930284.1	LOC441763	9.40181	8.64372		NM_016066.3	GLRX2	-3.75308	-4.52104
NM_004468.3	FHL3	8.1999	8.64271		NM_003143.1	SSBP1	-3.99676	-4.46084
NM_001005.3	RPS3	7.20571	8.59853		NM_002788.2	PSMA3	-3.52961	-4.45446
XM_934920.2	LOC645317	8.27938	8.56255		NM_145644.1	MRPL35	-3.69679	-4.41958
XR_015301.2	LOC728139	7.46866	8.54132		NM_016053.2	CCDC53	-4.08321	-4.40364
NM_005205.2	COX6A2	7.35878	8.36352		NM_005648.2	TCEB1	-2.98523	-4.40346
XM_371273.3	LOC388654	6.61872	8.25817		NM_005836.2	HRSP12	-4.29285	-4.37606
NM_001007533.3	DYSFIP1	7.59623	8.24135		NM_019095.3	CRLS1	-4.28492	-4.37405
NM_004146.4	NDUFB7	7.29191	8.22861		NM_152912.3	MTIF3	-4.10146	-4.37081
NM_017971.2	MRPL20	7.17805	8.22176		NM_006837.2	COPS5	-3.27545	-4.35218
XR_015891.2	LOC728901	7.78165	8.15169		NM_023937.2	MRPL34	-3.27315	-4.34516
NM_005609.1	PYGM	8.38879	8.12199		NM_002157.1	HSPE1	-3.16963	-4.32382
NM_001039847.1	GPX4	6.67549	8.0616		XR_037166.1	LOC727821	-3.40066	-4.31439
NM_006175.3	NRAP	6.82659	8.03777		NM_019051.1	MRPL50	-3.99519	-4.29966
NM_001013.3	RPS9	6.75817	8.00319		NM_020186.1	ACN9	-3.57004	-4.29483
NM_058229.2	FBXO32	7.74437	7.99906		NM_018480.2	TMEM126B	-3.94686	-4.2764
The zratios of significantly up- (red font) and down- (blue font) regulated genes in each pairwise comparison are shown. Significance is defined as zratio > 1.5
in either direction, false discovery rate (fdr) < 0.3 and p < 0.05. N = 3 young, 4 middle-aged, and 12 old vastus literalis muscles. MA, middle-aged; O, old; Y: young.
