# Supplementary material for: Skeletal muscle ex vivo mitochondrial respiration parallels decline in vivo oxidative capacity, cardiorespiratory fitness, and muscle strength: The Baltimore Longitudinal Study of Aging
Source: Aging Cell. 2018 Jan 21;17(2):e12725. doi: 10.1111/acel.12725 (PMC5847858; doi:10.1111/acel.12725)
Supplement: Supplementary file 4 [file ACEL-17-e12725-s004.xlsx]

## Sheet: Sheet1
Supplemental Table 5, related to Figure 3C. List of all GO Terms present in the two pairwise comparisons.
	MA_Y			O_Y
Gene Ontology Term	Zscore	(P_value)	(fdr)	Zscore	(P_value)	(fdr)
GO0005515 PROTEIN BINDING	11.0402	5.2504e-19	1.61903e-16	14.1872	2.8168e-30	1.91092e-27
GO0005737 CYTOPLASM	10.5189	1.62378e-14	3.44241e-12	13.3842	4.2474e-23	1.6008e-20
GO0030018 Z DISC	9.2353	0.0042006	0.0863542	10.9189	0.00111952	0.0209802
GO0000166 NUCLEOTIDE BINDING	8.74188	5.682e-12	9.17778e-10	10.8799	1.09556e-17	2.85857e-15
GO0006936 MUSCLE CONTRACTION	10.2534	1.30754e-05	0.000682335	10.387	6.03e-05	0.00187649
GO0005634 NUCLEUS	6.73689	4.9112e-08	4.75965e-06	9.45446	9.8572e-15	2.08973e-12
GO0005856 CYTOSKELETON	8.26882	5.8034e-08	5.32031e-06	9.30699	2.5562e-09	2.89021e-07
GO0016529 SARCOPLASMIC RETICULUM	8.62907	0.00077174	0.0221843	8.62462	0.0003105	0.007314
GO0006941 STRIATED MUSCLE CONTRACTION	7.99968	0.00115788	0.0316736	8.3319	0.000173936	0.00440292
GO0005524 ATP BINDING	7.35048	4.9708e-10	6.2448e-08	8.25856	9.1376e-13	1.6313e-10
GO0003746 TRANSLATION ELONGATION FACTOR ACTIVITY	6.88391	0.008528	0.134544	8.1524	0.0074454	0.0889253
GO0003779 ACTIN BINDING	7.183	2.1052e-05	0.000991783	8.0951	3.2278e-06	0.000144062
GO0042383 SARCOLEMMA	6.62795	0.03706	0.315848	8.04775	0.0174542	0.160882
GO0016301 KINASE ACTIVITY	7.64809	5.0764e-10	6.1497e-08	7.79797	6.8788e-11	9.72204e-09
GO0007517 MUSCLE DEVELOPMENT	5.04655	0.02503	0.256501	7.77882	0.00088484	0.017349
GO0030315 T TUBULE	6.65616	0.00133306	0.0347826	7.51995	0.00165644	0.0286666
GO0005863 STRIATED MUSCLE THICK FILAMENT	5.65076	0.0084776	0.134374	7.33449	0.000178102	0.00447498
GO0003676 NUCLEIC ACID BINDING	4.37098	0.00030122	0.0102174	6.91815	1.62058e-08	1.30881e-06
GO0005516 CALMODULIN BINDING	5.88188	0.00016567	0.00624392	6.8707	1.22374e-05	0.000456146
GO0006468 PROTEIN AMINO ACID PHOSPHORYLATION	6.29537	7.367e-08	6.4074e-06	6.71678	2.9552e-09	3.03759e-07
GO0004674 PROTEIN SERINE OR THREONINE KINASE ACTIV	6.5491	3.8372e-07	2.8924e-05	6.61993	8.0532e-08	5.35617e-06
GO0005200 STRUCTURAL CONSTITUENT OF CYTOSKELETON	5.9258	0.00127888	0.0336276	6.52996	0.00048424	0.0106659
GO0016740 TRANSFERASE ACTIVITY	5.65069	2.691e-06	0.000172224	6.51957	5.3282e-08	3.92897e-06
GO0015629 ACTIN CYTOSKELETON	5.46878	0.00169494	0.0419652	6.38548	0.00042078	0.00945222
GO0006350 TRANSCRIPTION	4.69636	1.61332e-05	0.000793099	6.28093	5.4926e-09	5.47968e-07
GO0008307 STRUCTURAL CONSTITUENT OF MUSCLE	4.77008	0.0111848	0.16008	6.25203	0.0024924	0.0395057
GO0006355 REGULATION OF TRANSCRIPTION DNA DEPENDE	4.54582	2.5924e-05	0.00120458	6.20747	6.7564e-09	6.19398e-07
GO0046872 METAL ION BINDING	4.85026	5.2288e-05	0.00224507	6.17885	2.0766e-07	1.32902e-05
GO0003700 TRANSCRIPTION FACTOR ACTIVITY	4.78675	1.57788e-06	0.000109228	6.16394	2.3262e-10	3.0348e-08
GO0006942 REGULATION OF STRIATED MUSCLE CONTRACTIO	5.14447	0.0179426	0.215058	5.96219	0.0061638	0.0780135
GO0004672 PROTEIN KINASE ACTIVITY	5.63553	1.29484e-06	9.34489e-05	5.91904	1.23108e-07	8.03043e-06
GO0003677 DNA BINDING	4.24625	5.851e-05	0.0024502	5.67787	6.0756e-08	4.38477e-06
GO0008134 TRANSCRIPTION FACTOR BINDING	4.32551	0.00027478	0.00951075	5.60038	2.8758e-06	0.000130063
GO0008270 ZINC ION BINDING	3.96229	0.00043884	0.0140429	5.59154	4.82e-07	2.91954e-05
GO0005622 INTRACELLULAR	3.39042	0.015783	0.202788	5.55904	8.9934e-05	0.00260732
GO0005198 STRUCTURAL MOLECULE ACTIVITY	3.59783	0.005394	0.10576	5.24535	7.8826e-05	0.00232502
GO0005794 GOLGI APPARATUS	3.83743	0.00061414	0.0181145	5.18004	2.4748e-06	0.000113439
GO0003824 CATALYTIC ACTIVITY	5.17373	5.9938e-06	0.000350534	5.06517	7.7518e-06	0.000302231
GO0006890 RETROGRADE VESICLE MEDIATED TRANSPORT G	4.62416	0.00157572	0.0398869	5.03994	0.0003015	0.00715166
GO0005884 ACTIN FILAMENT	4.18077	0.00038834	0.0127888	4.95975	0.00137884	0.0246159
GO0008152 METABOLIC PROCESS	4.3679	6.3188e-05	0.00261383	4.63857	3.3652e-05	0.00114148
GO0005178 INTEGRIN BINDING	2.96826	0.026068	0.260067	4.61963	0.0028328	0.0444855
GO0005925 FOCAL ADHESION	3.97157	2.7096e-05	0.00124202	4.5992	0.0002379	0.00584751
GO0005905 COATED PIT	4.22767	0.0039624	0.0824568	4.5067	0.00169162	0.0291268
GO0045214 SARCOMERE ORGANIZATION	5.14376	0.0061758	0.109677	4.4632	0.006701	0.0823543
GO0016020 MEMBRANE	3.41027	0.0025504	0.05885	4.4472	7.2106e-05	0.00214547
GO0046983 PROTEIN DIMERIZATION ACTIVITY	2.82909	0.044202	0.347068	4.3463	0.0024532	0.0392512
GO0016568 CHROMATIN MODIFICATION	3.42221	0.0024268	0.0567704	4.31125	0.000114776	0.0031652
GO0016481 NEGATIVE REGULATION OF TRANSCRIPTION	3.40324	0.0063738	0.11202	4.30955	0.00056668	0.0122432
GO0003924 GTPASE ACTIVITY	3.07761	0.023844	0.249626	4.17947	0.0023824	0.0386656
GO0030036 ACTIN CYTOSKELETON ORGANIZATION AND BIOG	3.52274	0.0118844	0.165213	4.10382	0.005237	0.0691202
GO0007507 HEART DEVELOPMENT	3.00476	0.0135954	0.179438	4.08038	0.0013555	0.0243273
GO0006816 CALCIUM ION TRANSPORT	3.65698	0.0080412	0.129269	4.05282	0.0045004	0.0618031
GO0007242 INTRACELLULAR SIGNALING CASCADE	4.20157	1.08656e-05	0.000604199	4.03627	3.9524e-05	0.00130161
GO0005874 MICROTUBULE	3.50673	0.0039366	0.0824256	3.97708	0.00130988	0.0238877
GO0008283 CELL PROLIFERATION	2.82689	0.0171416	0.211434	3.92943	0.00172982	0.0294852
GO0032496 RESPONSE TO LIPOPOLYSACCHARIDE	2.93245	0.0064062	0.112009	3.8828	0.0080774	0.0948046
GO0005769 EARLY ENDOSOME	3.11678	0.0056352	0.105606	3.87925	0.00046026	0.0102039
GO0006810 TRANSPORT	3.26775	0.0053998	0.105265	3.84421	0.00091378	0.0178135
GO0006897 ENDOCYTOSIS	3.09409	0.0087132	0.135574	3.83721	0.0022036	0.0366403
GO0005575 CELLULAR COMPONENT	2.77017	0.0106604	0.15453	3.79701	0.00066498	0.0139235
GO0005488 BINDING	3.18976	0.0107104	0.154594	3.79275	0.0022936	0.0379507
GO0030863 CORTICAL CYTOSKELETON	3.17934	0.00153948	0.0392625	3.78136	0.0033074	0.0500835
GO0006366 TRANSCRIPTION FROM RNA POLYMERASE II PRO	2.56543	0.040708	0.332727	3.75048	0.00138362	0.0245719
GO0005764 LYSOSOME	3.06035	0.0026838	0.0615098	3.7256	0.000117632	0.0032178
GO0016563 TRANSCRIPTION ACTIVATOR ACTIVITY	2.61451	0.02466	0.254245	3.70745	0.00027522	0.0066209
GO0005886 PLASMA MEMBRANE	2.61361	0.0060604	0.108767	3.66751	0.00012598	0.00339146
GO0007026 NEGATIVE REGULATION OF MICROTUBULE DEPOL	3.53963	0.0054158	0.104974	3.62824	0.0064132	0.0802715
GO0005509 CALCIUM ION BINDING	2.50132	0.02031	0.230406	3.60093	0.00069226	0.014318
GO0045944 POSITIVE REGULATION OF TRANSCRIPTION FRO	2.60027	0.011401	0.161134	3.58072	0.00027904	0.00666552
GO0043565 SEQUENCE SPECIFIC DNA BINDING	2.74663	0.0037066	0.0790741	3.54032	0.000154074	0.00405131
GO0008092 CYTOSKELETAL PROTEIN BINDING	2.3462	0.047938	0.354261	3.50043	0.0068122	0.0828207
GO0003674 MOLECULAR FUNCTION	2.55583	0.031668	0.280464	3.47805	0.0041056	0.0573094
GO0031594 NEUROMUSCULAR JUNCTION	3.09491	0.0057388	0.106956	3.45477	0.0049348	0.0661614
GO0016874 LIGASE ACTIVITY	2.77388	0.019299	0.222661	3.43376	0.0024342	0.0391318
GO0006357 REGULATION OF TRANSCRIPTION FROM RNA POL	2.79479	0.0082826	0.132522	3.38903	0.00033032	0.00772721
GO0008150 BIOLOGICAL PROCESS	2.34124	0.038198	0.319132	3.33427	0.004031	0.0572098
GO0007275 MULTICELLULAR ORGANISMAL DEVELOPMENT	2.81555	0.0043434	0.0887519	3.30991	0.00101494	0.0194501
GO0006629 LIPID METABOLIC PROCESS	2.52036	0.0293	0.276071	3.28572	0.004063	0.0574237
GO0007219 NOTCH SIGNALING PATHWAY	2.94878	0.00099132	0.0280213	3.2604	0.00052898	0.0115019
GO0000287 MAGNESIUM ION BINDING	2.72298	0.023554	0.247353	3.17264	0.0077748	0.0922102
GO0016791 PHOSPHORIC MONOESTER HYDROLASE ACTIVITY	2.78442	0.025164	0.257097	3.1168	0.0066916	0.0825378
GO0003682 CHROMATIN BINDING	2.11964	0.042256	0.338048	3.03807	0.0047068	0.0638619
GO0042981 REGULATION OF APOPTOSIS	2.47842	0.03724	0.316587	2.99258	0.0052228	0.0692021
GO0004713 PROTEIN TYROSINE KINASE ACTIVITY	2.59506	0.0022394	0.0531192	2.89313	0.00086798	0.0171174
GO0031418 L ASCORBIC ACID BINDING	2.42336	0.025298	0.256919	2.87117	0.0037918	0.0554387
GO0008017 MICROTUBULE BINDING	2.73328	0.0037942	0.0799374	2.86006	0.0040282	0.0576526
GO0007399 NERVOUS SYSTEM DEVELOPMENT	2.45584	0.0186564	0.218216	2.84854	0.0060986	0.0774773
GO0001726 RUFFLE	1.97754	0.046242	0.352478	2.82805	0.0066064	0.0817843
GO0030017 SARCOMERE	3.2199	0.0152128	0.198469	2.80847	0.004349	0.0602115
GO0006898 RECEPTOR MEDIATED ENDOCYTOSIS	2.0306	0.021302	0.233839	2.69595	0.008386	0.0974155
GO0016564 TRANSCRIPTION REPRESSOR ACTIVITY	2.09602	0.045894	0.353801	2.59454	0.0071792	0.0863541
GO0016706 OXIDOREDUCTASE ACTIVITY ACTING ON PAIRE	1.97019	0.0376	0.318053	2.48424	0.004464	0.0615524
GO0000038 VERY LONG CHAIN FATTY ACID METABOLIC PRO	2.30105	0.0044312	0.0900038	2.2284	0.005896	0.0760427
GO0003723 RNA BINDING	0	0.072088	0.425997	5.93334	0.00037974	0.00870323
GO0055010 VENTRICULAR CARDIAC MUSCLE MORPHOGENESIS	0	0.17322	0.57945	5.24063	0.00109342	0.0206049
GO0005783 ENDOPLASMIC RETICULUM	0	0.09221	0.467528	4.24435	0.00059304	0.0126515
GO0006635 FATTY ACID BETA OXIDATION	0	0.08572	0.458616	4.02283	0.0067306	0.0824195
GO0006886 INTRACELLULAR PROTEIN TRANSPORT	0	0.055644	0.378245	3.60825	0.0023422	0.0381959
GO0005525 GTP BINDING	0	0.114688	0.510527	3.34085	0.0088436	0.101002
GO0016192 VESICLE MEDIATED TRANSPORT	0	0.091328	0.467953	3.34043	0.00717	0.0865503
GO0015031 PROTEIN TRANSPORT	0	0.22586	0.637369	3.29348	0.0059824	0.0765747
GO0006464 PROTEIN MODIFICATION PROCESS	0	0.18261	0.583252	3.28171	0.026516	0.2082
GO0007155 CELL ADHESION	0	0.12212	0.524343	3.22361	0.000616	0.0130592
GO0005520 INSULIN LIKE GROWTH FACTOR BINDING	0	0.30596	0.685933	3.14086	0.0062014	0.0781976
GO0042127 REGULATION OF CELL PROLIFERATION	0	0.26806	0.664178	3.04152	0.012943	0.127996
GO0008286 INSULIN RECEPTOR SIGNALING PATHWAY	0	0.094552	0.473738	2.95907	0.0171694	0.159558
GO0006928 CELL MOTILITY	0	0.122864	0.525542	2.91429	0.0108368	0.114157
GO0006396 RNA PROCESSING	0	0.16764	0.569204	2.60345	0.0032338	0.0491886
GO0019838 GROWTH FACTOR BINDING	0	0.46446	0.765896	2.54328	0.038998	0.265625
GO0016055 WNT RECEPTOR SIGNALING PATHWAY	0	0.05679	0.382966	2.50852	0.0046512	0.0633609
GO0005578 PROTEINACEOUS EXTRACELLULAR MATRIX	0	0.56794	0.827159	2.41943	0.0091098	0.102319
GO0045892 NEGATIVE REGULATION OF TRANSCRIPTION DN	0	0.05195	0.372546	2.3917	0.004029	0.0574217
GO0004197 CYSTEINE TYPE ENDOPEPTIDASE ACTIVITY	0	0.176844	0.581818	2.03351	0.037622	0.260969
GO0005615 EXTRACELLULAR SPACE	0	0.60022	0.848311	2.03056	0.042544	0.279128
GO0006508 PROTEOLYSIS	0	0.25006	0.65549	1.95961	0.02389	0.196687
GO0030027 LAMELLIPODIUM	0	0.2628	0.663751	1.95778	0.022748	0.190993
GO0030145 MANGANESE ION BINDING	0	0.34314	0.707127	1.94788	0.029914	0.226492
GO0030308 NEGATIVE REGULATION OF CELL GROWTH	1.34048	0.031904	0.281819	1.76766	0.0039114	0.0564573
GO0008201 HEPARIN BINDING	-2.17721	0.0031898	0.0702585	0	0.23206	0.563456
GO0009086 METHIONINE BIOSYNTHETIC PROCESS	-1.62089	1.15518e-08	1.18739e-06	-1.03028	0.02055	0.181525
GO0005746 MITOCHONDRIAL RESPIRATORY CHAIN	-3.484	0.02851	0.272411	-6.53603	0.00114284	0.0212995
GO0004298 THREONINE ENDOPEPTIDASE ACTIVITY	-5.40894	0.0055072	0.105539	-5.73021	0.000170356	0.00441105
GO0005839 PROTEASOME CORE COMPLEX (SENSU EUKARYOTA	-5.10318	0.0104396	0.153961	-5.55086	0.00037128	0.00856722
GO0030508 THIOL DISULFIDE EXCHANGE INTERMEDIATE AC	-4.08006	0.0059432	0.107804	-5.32719	0.00217	0.0364388
GO0045263 PROTON TRANSPORTING ATP SYNTHASE COMPLEX	-3.63481	0.0154476	0.199233	-5.12354	0.0074962	0.0892179
GO0000002 MITOCHONDRIAL GENOME MAINTENANCE	-4.13514	0.00058746	0.0174795	-5.06384	0.00072626	0.0147513
GO0000245 SPLICEOSOME ASSEMBLY	-2.49448	0.00134512	0.0348294	-3.14021	0.0023348	0.0382591
GO0007186 G PROTEIN COUPLED RECEPTOR PROTEIN SIGNA	-1.83478	0.00056658	0.0171593	-2.60705	5.7954e-07	3.44877e-05
GO0004984 OLFACTORY RECEPTOR ACTIVITY	-1.82272	3.177e-17	7.69742e-15	-2.45089	1.57148e-36	1.33262e-33
GO0001584 RHODOPSIN LIKE RECEPTOR ACTIVITY	-1.83576	1.06428e-05	0.000601673	-2.40888	5.475e-10	6.87822e-08
GO0050896 RESPONSE TO STIMULUS	-1.56793	0.0050702	0.0999891	-2.39733	2.1584e-05	0.000754772
GO0007608 SENSORY PERCEPTION OF SMELL	-1.63826	1.75954e-11	2.59494e-09	-2.32538	2.3342e-22	7.91761e-20
GO0004930 G PROTEIN COUPLED RECEPTOR ACTIVITY	-1.58051	0.00117918	0.0319982	-1.98849	3.0896e-05	0.00105858
GO0007276 GAMETE GENERATION	-1.69376	0.0076334	0.123298	-1.87964	0.00038474	0.00875864
GO0007131 MEIOTIC RECOMBINATION	-1.69822	0.00044408	0.0140778	-1.70562	0.00062162	0.0130965
The Z-scores of significantly up- (red font) and down- (blue font) regulated GO Terms in a given pairwise comparison are shown.
Significance is defined as Z-score > 1.5 in either direction, (fdr) < 0.3 and p < 0.05. N = 3 young, 4 middle-aged, and 12 old vastus literalis muscles.
MA, middle-aged; O, old; Y: young.
